# Supplementary material for: Plasmon Enhanced Second Harmonic Generation from ZnO Nanofilms on Vertical Au Nanorod Arrays
Source: Nanomaterials (Basel). 2021 Oct 2;11(10):2597. doi: 10.3390/nano11102597 (PMC8539005; doi:10.3390/nano11102597)
Supplement: Supplementary file 1 [file nanomaterials-11-02597-s001.zip]

Archive with 1 entries (1 files):
- nanomaterials-1374841-supplementary.pdf
